# Supplementary material for: Species delimitation of the Hyphydrus ovatus complex in western Palaearctic with an update of species distributions (Coleoptera, Dytiscidae)
Source: Zookeys. 2017 Jun 6;(678):73–96. doi: 10.3897/zookeys.678.12886 (PMC5523363; doi:10.3897/zookeys.678.12886)
Supplement: XML Treatment for Hyphydrus anatolicus [file zookeys.678.12886-treatment1.xml]

<!DOCTYPE tp:taxon-treatment
  PUBLIC "-//TaxonX//DTD Taxonomic Treatment Publishing DTD v0 20100105//EN" "tax-treatment-NSO.dtd">
<tp:taxon-treatment xmlns:tp="http://www.plazi.org/taxpub"><tp:treatment-meta><kwd-group><label>Taxon classification</label><kwd><named-content xmlns:xlink="http://www.w3.org/1999/xlink" content-type="kingdom">Animalia</named-content></kwd><kwd><named-content xmlns:xlink="http://www.w3.org/1999/xlink" content-type="order">Coleoptera</named-content></kwd><kwd><named-content xmlns:xlink="http://www.w3.org/1999/xlink" content-type="family">Dytiscidae</named-content></kwd></kwd-group><mixed-citation publication-type="journal"><person-group><name><surname>Bergsten</surname><given-names>Johannes</given-names></name><name><surname>Weingartner</surname><given-names>Elisabeth</given-names></name><name><surname>Hájek</surname><given-names>Jiří</given-names></name></person-group><article-title>Species delimitation of the <italic><tp:taxon-name><tp:taxon-name-part taxon-name-part-type="genus" reg="Hyphydrus">Hyphydrus</tp:taxon-name-part> <tp:taxon-name-part taxon-name-part-type="species" reg="ovatus">ovatus</tp:taxon-name-part></tp:taxon-name></italic> complex in western Palaearctic with an update of species distributions (<tp:taxon-name><tp:taxon-name-part taxon-name-part-type="order">Coleoptera</tp:taxon-name-part></tp:taxon-name>, <tp:taxon-name><tp:taxon-name-part taxon-name-part-type="family">Dytiscidae</tp:taxon-name-part></tp:taxon-name>)</article-title><source>Zookeys</source><day>6</day><month>6</month><year>2017</year><volume>2017</volume><issue>678</issue><fpage>73</fpage><lpage>96</lpage><pub-id pub-id-type="doi">10.3897/zookeys.678.12886</pub-id></mixed-citation></tp:treatment-meta><tp:nomenclature><tp:taxon-name>
              <tp:taxon-name-part taxon-name-part-type="genus" reg="Hyphydrus">Hyphydrus</tp:taxon-name-part>
              <tp:taxon-name-part taxon-name-part-type="species" reg="anatolicus">anatolicus</tp:taxon-name-part>
            </tp:taxon-name><tp:taxon-authority>Guignot, 1957</tp:taxon-authority><tp:nomenclature-citation-list><tp:nomenclature-citation><tp:taxon-name>
                  <tp:taxon-name-part taxon-name-part-type="genus" reg="Hyphydrus">Hyphydrus</tp:taxon-name-part> <tp:taxon-name-part taxon-name-part-type="species" reg="anatolicus">anatolicus</tp:taxon-name-part></tp:taxon-name><comment>Guignot, 1957: 91 (orig. descr.; type locality: “Angora” [Ankara, Turkey]).</comment></tp:nomenclature-citation><tp:nomenclature-citation><tp:taxon-name>
                  <tp:taxon-name-part taxon-name-part-type="genus" reg="Hyphydrus">Hyphydrus</tp:taxon-name-part> <tp:taxon-name-part taxon-name-part-type="species" reg="carrarai">carrarai</tp:taxon-name-part></tp:taxon-name><comment>Sanfilippo, 1963: 77 (orig. descr.; type locality: “Macchia di Migliarino, Torre del Lago (Toscana)” [Italy]); synonymy by <xref ref-type="bibr" rid="B30">Pederzani 1976</xref>: 166.</comment></tp:nomenclature-citation><tp:nomenclature-citation><tp:taxon-name>
                  <tp:taxon-name-part taxon-name-part-type="genus" reg="Hyphydrus">Hyphydrus</tp:taxon-name-part> <tp:taxon-name-part taxon-name-part-type="species" reg="sanctus">sanctus</tp:taxon-name-part></tp:taxon-name><comment>: <xref ref-type="bibr" rid="B5">Biström 1982</xref>: 39 (partim, misidentification).</comment></tp:nomenclature-citation></tp:nomenclature-citation-list></tp:nomenclature><tp:treatment-sec sec-type="Published records" id="SECID0EYEAI"><title>Published records.</title><p>
              <bold>Bosnia and Hercegovina</bold>: <xref ref-type="bibr" rid="B5">Biström (1982</xref>: 39 as <italic><tp:taxon-name><tp:taxon-name-part taxon-name-part-type="genus" reg="Hyphydrus">H.</tp:taxon-name-part> <tp:taxon-name-part taxon-name-part-type="species" reg="sanctus">sanctus</tp:taxon-name-part></tp:taxon-name></italic>). <bold>Croatia</bold>: <xref ref-type="bibr" rid="B13">Guéorguiev (1971</xref>: 8 as <italic><tp:taxon-name><tp:taxon-name-part taxon-name-part-type="genus" reg="Hyphydrus">H.</tp:taxon-name-part> <tp:taxon-name-part taxon-name-part-type="species" reg="carrarai">carrarai</tp:taxon-name-part></tp:taxon-name></italic>); <xref ref-type="bibr" rid="B5">Biström (1982</xref>: 39 as <italic><tp:taxon-name><tp:taxon-name-part taxon-name-part-type="genus" reg="Hyphydrus">H.</tp:taxon-name-part> <tp:taxon-name-part taxon-name-part-type="species" reg="sanctus">sanctus</tp:taxon-name-part></tp:taxon-name></italic>); <xref ref-type="bibr" rid="B1">Ádám (1992</xref>: 194 as <italic><tp:taxon-name><tp:taxon-name-part taxon-name-part-type="genus" reg="Hyphydrus">Hyphydrus</tp:taxon-name-part> <tp:taxon-name-part taxon-name-part-type="species" reg="sanctus">sanctus</tp:taxon-name-part></tp:taxon-name></italic>); <xref ref-type="bibr" rid="B42">Temunović et al. (2007</xref>: 17); <xref ref-type="bibr" rid="B19">Krčmar (2014</xref>: 20). <bold>Greece</bold>: <xref ref-type="bibr" rid="B5">Biström (1982</xref>: 39 as <italic><tp:taxon-name><tp:taxon-name-part taxon-name-part-type="genus" reg="Hyphydrus">H.</tp:taxon-name-part> <tp:taxon-name-part taxon-name-part-type="species" reg="sanctus">sanctus</tp:taxon-name-part></tp:taxon-name></italic>); <xref ref-type="bibr" rid="B44">Wewalka (1984</xref>: 131). <bold>Hungary</bold>: <xref ref-type="bibr" rid="B1">Ádám (1992</xref>: 194 as <italic><tp:taxon-name><tp:taxon-name-part taxon-name-part-type="genus" reg="Hyphydrus">H.</tp:taxon-name-part> <tp:taxon-name-part taxon-name-part-type="species" reg="sanctus">sanctus</tp:taxon-name-part></tp:taxon-name></italic>); <xref ref-type="bibr" rid="B7">Csabai et al. (1999</xref>: 148 as <italic><tp:taxon-name><tp:taxon-name-part taxon-name-part-type="genus" reg="Hyphydrus">H.</tp:taxon-name-part> <tp:taxon-name-part taxon-name-part-type="species" reg="sanctus">sanctus</tp:taxon-name-part></tp:taxon-name></italic>); <xref ref-type="bibr" rid="B25">Móra et al. (2004</xref>: 153); <xref ref-type="bibr" rid="B8">Csabai and Nosek (2006</xref>: 73); <xref ref-type="bibr" rid="B18">Kálmán et al. (2008</xref>: 76); <xref ref-type="bibr" rid="B24">Molnár (2008</xref>:110); Sóos et al. (2008: 223); <xref ref-type="bibr" rid="B21">Lőkkös (2010</xref>:161). <bold>Italy</bold>: <xref ref-type="bibr" rid="B36">Sanfilippo (1963</xref>: 77 as <italic><tp:taxon-name><tp:taxon-name-part taxon-name-part-type="genus" reg="Hyphydrus">H.</tp:taxon-name-part> <tp:taxon-name-part taxon-name-part-type="species" reg="carrarai">carrarai</tp:taxon-name-part></tp:taxon-name></italic>); <xref ref-type="bibr" rid="B3">Angelini (1972</xref>: 182 as <italic><tp:taxon-name><tp:taxon-name-part taxon-name-part-type="genus" reg="Hyphydrus">H.</tp:taxon-name-part> <tp:taxon-name-part taxon-name-part-type="species" reg="carrarai">carrarai</tp:taxon-name-part></tp:taxon-name></italic>; 1984: 54); <xref ref-type="bibr" rid="B30">Pederzani (1976</xref>: 166); <xref ref-type="bibr" rid="B5">Biström (1982</xref>: 39 as <italic><tp:taxon-name><tp:taxon-name-part taxon-name-part-type="genus" reg="Hyphydrus">H.</tp:taxon-name-part> <tp:taxon-name-part taxon-name-part-type="species" reg="sanctus">sanctus</tp:taxon-name-part></tp:taxon-name></italic>); <xref ref-type="bibr" rid="B34">Rocchi (1991</xref>: 68); Pederzani &amp; Campadelli (1996: 21); <xref ref-type="bibr" rid="B26">Nardi (1997</xref>: 132); <xref ref-type="bibr" rid="B6">Bordoni et al. (2006</xref>: 87). <bold>Macedonia</bold>: <xref ref-type="bibr" rid="B5">Biström (1982</xref>: 39 as <italic><tp:taxon-name><tp:taxon-name-part taxon-name-part-type="genus" reg="Hyphydrus">H.</tp:taxon-name-part> <tp:taxon-name-part taxon-name-part-type="species" reg="sanctus">sanctus</tp:taxon-name-part></tp:taxon-name></italic>). <bold>Montenegro</bold>: <xref ref-type="bibr" rid="B37">Scheers (2016</xref>: 209). <bold>Russia</bold>: <xref ref-type="bibr" rid="B5">Biström (1982</xref>: 39 as <italic><tp:taxon-name><tp:taxon-name-part taxon-name-part-type="genus" reg="Hyphydrus">H.</tp:taxon-name-part> <tp:taxon-name-part taxon-name-part-type="species" reg="sanctus">sanctus</tp:taxon-name-part></tp:taxon-name></italic>). <bold>Serbia</bold>: <xref ref-type="bibr" rid="B22">Mesaroš (2015</xref>: 50). <bold>Turkey</bold>: <xref ref-type="bibr" rid="B14">Guignot (1957</xref>: 91).</p></tp:treatment-sec><tp:treatment-sec sec-type="material" id="SECID0ECNAI"><title>Material examined.</title><p>
              <bold>Greece</bold>: 2♂♂, Ionian Islands, Kerkyra, Chalikiopoulos [lagoon], 22.iv.1935 (<named-content xmlns:xlink="http://www.w3.org/1999/xlink" content-type="dwc:institutional_code" xlink:type="simple">NHMW</named-content>); 1♂, Eastern Macedonia and Thrace, Évros Distr., plain of Évros river, 26.vii.1988, M. Jäch leg. (<named-content xmlns:xlink="http://www.w3.org/1999/xlink" content-type="dwc:institutional_code" xlink:type="simple">NHMW</named-content>); 1♀, Central Macedonia, Khalkidhiki Distr., Sithonia, 2 km S of Kalamítsion, 12.viii.2000, J. Hotový leg. (<named-content xmlns:xlink="http://www.w3.org/1999/xlink" content-type="dwc:institutional_code" xlink:type="simple">NMPC</named-content>); 5♂♂ 5♀♀, NW Peloponnese, 3 km S Kalogria, <named-content xmlns:xlink="http://www.w3.org/1999/xlink" content-type="dwc:verbatimCoordinates" xlink:type="simple"><named-content content-type="geo-json" specific-use="{&#34;type&#34;:&#34;Point&#34;,&#34;coordinates&#34;:[21.381000,38.121300]}" id="NCID0E3NAI" xlink:type="simple">38.1213N, 21.3810E</named-content></named-content>, ca. 3 m, shallow seasonal swamp, 17.v.2010, H. Fery &amp; L. Hendrich leg. (<named-content xmlns:xlink="http://www.w3.org/1999/xlink" content-type="dwc:institutional_code" xlink:type="simple">NMPC</named-content>). <bold>Hungary</bold>: 1♂ 1♀, Hungary 46 36 (<named-content xmlns:xlink="http://www.w3.org/1999/xlink" content-type="dwc:institutional_code" xlink:type="simple">BMNH</named-content>); 1♀, Bács-Kiskun, Kiskunmajsa env., 11.viii.1999, J. Hájek leg. (<named-content xmlns:xlink="http://www.w3.org/1999/xlink" content-type="dwc:institutional_code" xlink:type="simple">NMPC</named-content>). <bold>Montenegro</bold>: 1♂, Vranjina env., Skadarsko jezero, 20.ix.2001, J. Hájek leg. (<named-content xmlns:xlink="http://www.w3.org/1999/xlink" content-type="dwc:institutional_code" xlink:type="simple">NMPC</named-content>). <bold>Russia</bold>: 1♀, Orenburg reg., Totskoye, 1917, Š. Jureček leg. (<named-content xmlns:xlink="http://www.w3.org/1999/xlink" content-type="dwc:institutional_code" xlink:type="simple">NMPC</named-content>); 2♂♂ 2♀♀, Samara, K. Fausta leg. (<named-content xmlns:xlink="http://www.w3.org/1999/xlink" content-type="dwc:institutional_code" xlink:type="simple">ZMAS</named-content>); 1♀, Stavropol reg., Kuma river, 20.iv.1911 (<named-content xmlns:xlink="http://www.w3.org/1999/xlink" content-type="dwc:institutional_code" xlink:type="simple">ZMAS</named-content>); 1♂ 2♀♀, Volgograd reg., 2 km south of Zryanin village, <named-content xmlns:xlink="http://www.w3.org/1999/xlink" content-type="dwc:verbatimCoordinates" xlink:type="simple"><named-content content-type="geo-json" specific-use="{&#34;type&#34;:&#34;Point&#34;,&#34;coordinates&#34;:[43.169444,48.616667]}" id="NCID0ENPAI" xlink:type="simple">48°36‘60‘‘N, 43°10‘10‘‘E</named-content></named-content>, small lakes near Liska river, incl silty open bay with grasses, <italic><tp:taxon-name><tp:taxon-name-part taxon-name-part-type="genus" reg="Alisma">Alisma</tp:taxon-name-part></tp:taxon-name></italic> and <italic><tp:taxon-name><tp:taxon-name-part taxon-name-part-type="genus" reg="Juncus">Juncus</tp:taxon-name-part></tp:taxon-name></italic>, 29-30.iv.2002, J. Bergsten &amp; A. Nilsson leg. (<named-content xmlns:xlink="http://www.w3.org/1999/xlink" content-type="dwc:institutional_code" xlink:type="simple">NHRS</named-content>); 1♂ 1♀, Volgograd reg., Archeda-Don rivers alluvial sandy plain, 16 km ESE of Terkin village, <named-content xmlns:xlink="http://www.w3.org/1999/xlink" content-type="dwc:verbatimCoordinates" xlink:type="simple"><named-content content-type="geo-json" specific-use="{&#34;type&#34;:&#34;Point&#34;,&#34;coordinates&#34;:[43.333300,49.686100]}" id="NCID0EIQAI" xlink:type="simple">49.6861N, 43.3333E</named-content></named-content>, different lakes, grassy ponds, fens and stream, 2-3.v.2002, J. Bergsten &amp; A. Nilsson leg. (<named-content xmlns:xlink="http://www.w3.org/1999/xlink" content-type="dwc:institutional_code" xlink:type="simple">NHRS</named-content>); 3♂♂ 2♀♀, Volgograd reg., Kretskiy, <named-content xmlns:xlink="http://www.w3.org/1999/xlink" content-type="dwc:verbatimCoordinates" xlink:type="simple"><named-content content-type="geo-json" specific-use="{&#34;type&#34;:&#34;Point&#34;,&#34;coordinates&#34;:[44.706100,48.608300]}" id="NCID0EVQAI" xlink:type="simple">48.6083N, 44.7061E</named-content></named-content>, river-arm, newly flooded grassland, 5.v.2002, J. Bergsten &amp; A. Nilsson leg. (<named-content xmlns:xlink="http://www.w3.org/1999/xlink" content-type="dwc:institutional_code" xlink:type="simple">NHRS</named-content>). <bold>Turkey</bold>: 2 spec., Aydin vil. [= province], S of Aydin, ditch, 4.iv.14987, H. Fery leg. (<abbrev xmlns:xlink="http://www.w3.org/1999/xlink" xlink:title="Hans Fery collection, Berlin, Germany" id="ABBRID0EBRAI" xlink:type="simple">HFCB</abbrev>); 4♂♂ 1♀, Muğla vil. [= province], Köyçeğiz, 27.v.1991, S. Schödl leg. (<named-content xmlns:xlink="http://www.w3.org/1999/xlink" content-type="dwc:institutional_code" xlink:type="simple">NHMW</named-content>, <named-content xmlns:xlink="http://www.w3.org/1999/xlink" content-type="dwc:institutional_code" xlink:type="simple">NMPC</named-content>). <bold>Slovakia</bold>: 1♂, 1 km N of Tvrdošovce, 24.iv.2000, T. Kopecký leg. (<named-content xmlns:xlink="http://www.w3.org/1999/xlink" content-type="dwc:institutional_code" xlink:type="simple">NMPC</named-content>). <bold>Ukraine</bold>: 1♂, Kherson distr., monast. Korsunskij, cursus inf. fl. Dnjepr, 3.vi.1927, S. Medvedev leg. (ex coll. Zakharenko, <named-content xmlns:xlink="http://www.w3.org/1999/xlink" content-type="dwc:institutional_code" xlink:type="simple">ZMAS</named-content>).</p></tp:treatment-sec><tp:treatment-sec sec-type="diagnosis" id="SECID0E4RAI"><title>Diagnosis.</title><p>Habitus as depicted in Figs <xref ref-type="fig" rid="F4">4c</xref>, <xref ref-type="fig" rid="F5">5c</xref>. Clypeus with anterior margin rounded (Fig. <xref ref-type="fig" rid="F6">6a</xref>). Reticulation of dorsal surface confined to head, more distinct and impressed anteriorly. Punctation of head fine, visible on whole surface; punctures sparse, distance between them usually equal or bigger than their diameter (Fig. <xref ref-type="fig" rid="F6">6a</xref>). Punctation of pronotum double, fine, distance between larger punctures bigger than their diameter. Punctation of elytra double, diameter of small puncture less than half of diameter of large punctures; distance between large punctures bigger than their diameter. Epipleura smooth with fine punctures. Metatibia with sinuous outer margin.</p><fig id="F4" position="float" orientation="portrait"><label>Figure 4.</label><caption><p>
                  <italic><tp:taxon-name><tp:taxon-name-part taxon-name-part-type="genus" reg="Hyphydrus">Hyphydrus</tp:taxon-name-part></tp:taxon-name></italic> male habitus. <bold>a</bold> <italic><tp:taxon-name><tp:taxon-name-part taxon-name-part-type="genus" reg="Hyphydrus">H.</tp:taxon-name-part> <tp:taxon-name-part taxon-name-part-type="species" reg="aubei">aubei</tp:taxon-name-part></tp:taxon-name></italic> (Corsica; 4.9 mm) <bold>b</bold> <italic><tp:taxon-name><tp:taxon-name-part taxon-name-part-type="genus" reg="Hyphydrus">H.</tp:taxon-name-part> <tp:taxon-name-part taxon-name-part-type="species" reg="ovatus">ovatus</tp:taxon-name-part></tp:taxon-name></italic> (Sweden; 5.0 mm) <bold>c</bold> <italic><tp:taxon-name><tp:taxon-name-part taxon-name-part-type="genus" reg="Hyphydrus">H.</tp:taxon-name-part> <tp:taxon-name-part taxon-name-part-type="species" reg="anatolicus">anatolicus</tp:taxon-name-part></tp:taxon-name></italic> (Slovakia, specimen post-extraction; 5.1 mm) <bold>d</bold> <italic><tp:taxon-name><tp:taxon-name-part taxon-name-part-type="genus" reg="Hyphydrus">H.</tp:taxon-name-part> <tp:taxon-name-part taxon-name-part-type="species" reg="sanctus">sanctus</tp:taxon-name-part></tp:taxon-name></italic> (Turkey; 5.2 mm).</p></caption><graphic xmlns:xlink="http://www.w3.org/1999/xlink" xlink:href="zookeys-678-073-g004.jpg" position="float" orientation="portrait" xlink:type="simple" id="oo_139182.jpg"/></fig><fig id="F5" position="float" orientation="portrait"><label>Figure 5.</label><caption><p>
                  <italic><tp:taxon-name><tp:taxon-name-part taxon-name-part-type="genus" reg="Hyphydrus">Hyphydrus</tp:taxon-name-part></tp:taxon-name></italic> female habitus. <bold>a</bold> <italic><tp:taxon-name><tp:taxon-name-part taxon-name-part-type="genus" reg="Hyphydrus">H.</tp:taxon-name-part> <tp:taxon-name-part taxon-name-part-type="species" reg="aubei">aubei</tp:taxon-name-part></tp:taxon-name></italic> (Croatia; 4.7 mm) <bold>b</bold> <italic><tp:taxon-name><tp:taxon-name-part taxon-name-part-type="genus" reg="Hyphydrus">H.</tp:taxon-name-part> <tp:taxon-name-part taxon-name-part-type="species" reg="ovatus">ovatus</tp:taxon-name-part></tp:taxon-name></italic> (Bohemia; 4.6 mm) <bold>c</bold> <italic><tp:taxon-name><tp:taxon-name-part taxon-name-part-type="genus" reg="Hyphydrus">H.</tp:taxon-name-part> <tp:taxon-name-part taxon-name-part-type="species" reg="anatolicus">anatolicus</tp:taxon-name-part></tp:taxon-name></italic> (Greece; 5.0 mm) <bold>d</bold> <italic><tp:taxon-name><tp:taxon-name-part taxon-name-part-type="genus" reg="Hyphydrus">H.</tp:taxon-name-part> <tp:taxon-name-part taxon-name-part-type="species" reg="sanctus">sanctus</tp:taxon-name-part></tp:taxon-name></italic> (Turkey; 4.9 mm).</p></caption><graphic xmlns:xlink="http://www.w3.org/1999/xlink" xlink:href="zookeys-678-073-g005.jpg" position="float" orientation="portrait" xlink:type="simple" id="oo_139183.jpg"/></fig><fig id="F6" position="float" orientation="portrait"><label>Figure 6.</label><caption><p>
                  <italic><tp:taxon-name><tp:taxon-name-part taxon-name-part-type="genus" reg="Hyphydrus">Hyphydrus</tp:taxon-name-part></tp:taxon-name></italic> head. <bold>a</bold> <italic><tp:taxon-name><tp:taxon-name-part taxon-name-part-type="genus" reg="Hyphydrus">H.</tp:taxon-name-part> <tp:taxon-name-part taxon-name-part-type="species" reg="anatolicus">anatolicus</tp:taxon-name-part></tp:taxon-name></italic> <bold>b</bold> <italic><tp:taxon-name><tp:taxon-name-part taxon-name-part-type="genus" reg="Hyphydrus">H.</tp:taxon-name-part> <tp:taxon-name-part taxon-name-part-type="species" reg="ovatus">ovatus</tp:taxon-name-part></tp:taxon-name></italic> <bold>c</bold> <italic><tp:taxon-name><tp:taxon-name-part taxon-name-part-type="genus" reg="Hyphydrus">H.</tp:taxon-name-part> <tp:taxon-name-part taxon-name-part-type="species" reg="sanctus">sanctus</tp:taxon-name-part></tp:taxon-name></italic>. Not in scale.</p></caption><graphic xmlns:xlink="http://www.w3.org/1999/xlink" xlink:href="zookeys-678-073-g006.jpg" position="float" orientation="portrait" xlink:type="simple" id="oo_139184.jpg"/></fig><p>Male. Longer metatibial spur long, nearly as long as metatarsomere I-II combined (Fig. <xref ref-type="fig" rid="F7">7a</xref>); spur bisinuate with only indistinct serration basally (Fig. <xref ref-type="fig" rid="F7">7a</xref>). Male genitalia as in Fig. <xref ref-type="fig" rid="F8">8a–d</xref>, median lobe in ventral view slightly narrowing from base to apex.</p><p>Female. Both shiny and matt forms known of females of <italic><tp:taxon-name><tp:taxon-name-part taxon-name-part-type="genus" reg="Hyphydrus">H.</tp:taxon-name-part> <tp:taxon-name-part taxon-name-part-type="species" reg="anatolicus">anatolicus</tp:taxon-name-part></tp:taxon-name></italic>. Shiny form agreeing well with male; matt form with whole surface densely reticulated, meshes somewhat elongate on elytra. Large punctures well visible, small punctures indistinct among reticulation. Longer tibial spur shorter than in male; broad and with serration <!--PageBreak--><!--PageBreak--><!--PageBreak-->in basal two thirds, narrowed, slightly curved and without serration in apical third. Female genitalia as in Fig. <xref ref-type="fig" rid="F8">8e–g</xref>.</p></tp:treatment-sec><tp:treatment-sec sec-type="habitat" id="SECID0EB1AI"><title>Habitat.</title><p>The species inhabits various types of standing water, predominantly densely vegetated pools, ditches and small ponds. <italic><tp:taxon-name><tp:taxon-name-part taxon-name-part-type="genus" reg="Hyphydrus">H.</tp:taxon-name-part> <tp:taxon-name-part taxon-name-part-type="species" reg="anatolicus">anatolicus</tp:taxon-name-part></tp:taxon-name></italic> tolerates also saline habitats.</p></tp:treatment-sec><tp:treatment-sec sec-type="distribution" id="SECID0ES1AI"><title>Distribution.</title><p>The species is distributed in the Eastern Mediterranean and in south-eastern Europe. It occurs in Italy, southernmost Slovakia, Hungary, the Balkan Peninsula, Turkey, southern Ukraine and Russia up to latitude 55° and east to the Ural Mountains (Fig. <xref ref-type="fig" rid="F9">9</xref>). First record from Slovakia and Ukraine.</p><fig id="F7" position="float" orientation="portrait"><label>Figure 7.</label><caption><p>
                  <italic><tp:taxon-name><tp:taxon-name-part taxon-name-part-type="genus" reg="Hyphydrus">Hyphydrus</tp:taxon-name-part></tp:taxon-name></italic> male metatibia, longer metatibial spur and metatarsomere I. <bold>a</bold> <italic><tp:taxon-name><tp:taxon-name-part taxon-name-part-type="genus" reg="Hyphydrus">H.</tp:taxon-name-part> <tp:taxon-name-part taxon-name-part-type="species" reg="anatolicus">anatolicus</tp:taxon-name-part></tp:taxon-name></italic> <bold>b</bold> <italic><tp:taxon-name><tp:taxon-name-part taxon-name-part-type="genus" reg="Hyphydrus">H.</tp:taxon-name-part> <tp:taxon-name-part taxon-name-part-type="species" reg="ovatus">ovatus</tp:taxon-name-part></tp:taxon-name></italic> <bold>c</bold> <italic><tp:taxon-name><tp:taxon-name-part taxon-name-part-type="genus" reg="Hyphydrus">H.</tp:taxon-name-part> <tp:taxon-name-part taxon-name-part-type="species" reg="sanctus">sanctus</tp:taxon-name-part></tp:taxon-name></italic>. Scale bar 0.5 mm.</p></caption><graphic xmlns:xlink="http://www.w3.org/1999/xlink" xlink:href="zookeys-678-073-g007.jpg" position="float" orientation="portrait" xlink:type="simple" id="oo_139185.jpg"/></fig><fig id="F8" position="float" orientation="portrait"><label>Figure 8.</label><caption><p>
                  <italic><tp:taxon-name><tp:taxon-name-part taxon-name-part-type="genus" reg="Hyphydrus">Hyphydrus</tp:taxon-name-part></tp:taxon-name></italic> male and female genitalia. <bold>a, h, o</bold> median lobe of aedeagus in ventral view <bold>b, i, p</bold> supplementary drawing of apex of median lobe <bold>c, j, q</bold> median lobe of aedeagus in lateral view <bold>d, k, r</bold> paramere <bold>e, l, s</bold> gonocoxa <bold>f, m, t</bold> gonocoxosternite <bold>g, n, u</bold> spermatheca<bold>. a–g</bold> <italic><tp:taxon-name><tp:taxon-name-part taxon-name-part-type="genus" reg="Hyphydrus">H.</tp:taxon-name-part> <tp:taxon-name-part taxon-name-part-type="species" reg="anatolicus">anatolicus</tp:taxon-name-part></tp:taxon-name></italic> <bold>h–n</bold> <italic><tp:taxon-name><tp:taxon-name-part taxon-name-part-type="genus" reg="Hyphydrus">H.</tp:taxon-name-part> <tp:taxon-name-part taxon-name-part-type="species" reg="ovatus">ovatus</tp:taxon-name-part></tp:taxon-name></italic> <bold>o–u</bold> <italic><tp:taxon-name><tp:taxon-name-part taxon-name-part-type="genus" reg="Hyphydrus">H.</tp:taxon-name-part> <tp:taxon-name-part taxon-name-part-type="species" reg="sanctus">sanctus</tp:taxon-name-part></tp:taxon-name></italic>. Scale bar 0.5 mm.</p></caption><graphic xmlns:xlink="http://www.w3.org/1999/xlink" xlink:href="zookeys-678-073-g008.jpg" position="float" orientation="portrait" xlink:type="simple" id="oo_139186.jpg"/></fig><fig id="F9" position="float" orientation="portrait"><label>Figure 9.</label><caption><p>Map of distribution of <italic><tp:taxon-name><tp:taxon-name-part taxon-name-part-type="genus" reg="Hyphydrus">H.</tp:taxon-name-part> <tp:taxon-name-part taxon-name-part-type="species" reg="anatolicus">anatolicus</tp:taxon-name-part></tp:taxon-name></italic> (circles, dots) and <italic><tp:taxon-name><tp:taxon-name-part taxon-name-part-type="genus" reg="Hyphydrus">H.</tp:taxon-name-part> <tp:taxon-name-part taxon-name-part-type="species" reg="sanctus">sanctus</tp:taxon-name-part></tp:taxon-name></italic> (squares). White symbols represent records from the literature, large circles represent imprecise data for a larger region (country); black symbols represent records of specimens examined by us.</p></caption><graphic xmlns:xlink="http://www.w3.org/1999/xlink" xlink:href="zookeys-678-073-g009.jpg" position="float" orientation="portrait" xlink:type="simple" id="oo_139187.jpg"/></fig></tp:treatment-sec><ref-list><ref id="B30"><mixed-citation xmlns:xlink="http://www.w3.org/1999/xlink" xlink:type="simple">
          <person-group><name name-style="western"><surname>Pederzani</surname><given-names>F</given-names></name></person-group> (<year>1976</year>) <article-title>Sui coleotteri idroadefagi e palpicorni delle Pinete di Ravena e degli ambienti umidi circostanti.</article-title> <source>Bolletino della Società Entomologica Italiana</source> <volume>108</volume>: <fpage>157</fpage>–<lpage>174</lpage>.</mixed-citation></ref><ref id="B5"><mixed-citation xmlns:xlink="http://www.w3.org/1999/xlink" xlink:type="simple">
          <person-group><name name-style="western"><surname>Biström</surname><given-names>O</given-names></name></person-group> (<year>1982</year>) <article-title>A revision of the genus <tp:taxon-name><tp:taxon-name-part taxon-name-part-type="genus">Hyphydrus</tp:taxon-name-part></tp:taxon-name> Illiger (<tp:taxon-name><tp:taxon-name-part taxon-name-part-type="order">Coleoptera</tp:taxon-name-part></tp:taxon-name>, <tp:taxon-name><tp:taxon-name-part taxon-name-part-type="family">Dytiscidae</tp:taxon-name-part></tp:taxon-name>).</article-title> <source>Acta Zoologica Fennica</source> <volume>165</volume>: <fpage>1</fpage>–<lpage>121</lpage>.</mixed-citation></ref><ref id="B13"><mixed-citation xmlns:xlink="http://www.w3.org/1999/xlink" xlink:type="simple">
          <person-group><name name-style="western"><surname>Guéorguiev</surname><given-names>VB</given-names></name></person-group> (<year>1971</year>) <source><tp:taxon-name><tp:taxon-name-part taxon-name-part-type="order">Coleoptera</tp:taxon-name-part></tp:taxon-name>: Hydrocanthares et Palpicornia. Catalogus faunae Jugoslaviae, III/6.</source> <publisher-name>Academia Scientarum et Artium Slovenica</publisher-name>, <publisher-loc>Ljubljana</publisher-loc>, <size units="page">45 pp</size>. [In Slovene and English]</mixed-citation></ref><ref id="B1"><mixed-citation xmlns:xlink="http://www.w3.org/1999/xlink" xlink:type="simple">
          <person-group><name name-style="western"><surname>Ádám</surname><given-names>L</given-names></name></person-group> (<year>1992</year>) <article-title>Faunaterületünk ritkább vízibogarak (<tp:taxon-name><tp:taxon-name-part taxon-name-part-type="order">Coleoptera</tp:taxon-name-part></tp:taxon-name>: <tp:taxon-name><tp:taxon-name-part taxon-name-part-type="family">Haliplidae</tp:taxon-name-part></tp:taxon-name>, <tp:taxon-name><tp:taxon-name-part taxon-name-part-type="family">Gyrinidae</tp:taxon-name-part></tp:taxon-name>, <tp:taxon-name><tp:taxon-name-part taxon-name-part-type="family">Dytiscidae</tp:taxon-name-part></tp:taxon-name>, <tp:taxon-name><tp:taxon-name-part taxon-name-part-type="family">Hydroporidae</tp:taxon-name-part></tp:taxon-name>). (Rare water beetles of the Carpathians Basin (<tp:taxon-name><tp:taxon-name-part taxon-name-part-type="order">Coleoptera</tp:taxon-name-part></tp:taxon-name>: <tp:taxon-name><tp:taxon-name-part taxon-name-part-type="family">Haliplidae</tp:taxon-name-part></tp:taxon-name>, <tp:taxon-name><tp:taxon-name-part taxon-name-part-type="family">Gyrinidae</tp:taxon-name-part></tp:taxon-name>, <tp:taxon-name><tp:taxon-name-part taxon-name-part-type="family">Dytiscidae</tp:taxon-name-part></tp:taxon-name>, <tp:taxon-name><tp:taxon-name-part taxon-name-part-type="family">Hydroporidae</tp:taxon-name-part></tp:taxon-name>).</article-title> In: <person-group><name name-style="western"><surname>Szél</surname><given-names>G</given-names></name></person-group> (<role>Ed.</role>) <issue-title>Közlemények.</issue-title> <source>(Contributions). Folia Entomologica Hungarica 52(1991)</source>, <fpage>189</fpage>–<lpage>195</lpage>. [In Hungarian with English title]</mixed-citation></ref><ref id="B42"><mixed-citation xmlns:xlink="http://www.w3.org/1999/xlink" xlink:type="simple">
          <person-group><name name-style="western"><surname>Temunović</surname><given-names>M</given-names></name><name name-style="western"><surname>Šerić Jelaska</surname><given-names>M</given-names></name><name name-style="western"><surname>Durbešić</surname><given-names>P</given-names></name></person-group> (<year>2007</year>) <article-title>Diversity of water beetles (Hydroadephaga, <tp:taxon-name><tp:taxon-name-part taxon-name-part-type="order">Coleoptera</tp:taxon-name-part></tp:taxon-name>) in temporary ponds of Lonjsko Polje Nature Park, Croatia.</article-title> <source>Entomologica Croatica</source> <volume>11</volume>: <fpage>13</fpage>–<lpage>24</lpage>.</mixed-citation></ref><ref id="B19"><mixed-citation xmlns:xlink="http://www.w3.org/1999/xlink" xlink:type="simple">
          <person-group><name name-style="western"><surname>Krčmar</surname><given-names>S</given-names></name></person-group> (<year>2014</year>) <article-title>List of insect fauna (<tp:taxon-name><tp:taxon-name-part taxon-name-part-type="class">Insecta</tp:taxon-name-part></tp:taxon-name>) of Kopački Rit Nature Park (NE Croatia).</article-title> <source>Turkish Bulletin of Entomology</source> <volume>4</volume>: <fpage>15</fpage>–<lpage>39</lpage>. <ext-link xlink:type="simple" ext-link-type="doi" xlink:href="10.16969/teb.13347">https://doi.org/10.16969/teb.13347</ext-link></mixed-citation></ref><ref id="B44"><mixed-citation xmlns:xlink="http://www.w3.org/1999/xlink" xlink:type="simple">
          <person-group><name name-style="western"><surname>Wewalka</surname><given-names>G</given-names></name></person-group> (<year>1984</year>) <article-title>Neue und bemerkenswerte Schwimmkäfer aus dem Nahen Osten.</article-title> <source>Koleopterologische Rundschau</source> <volume>57</volume>: <fpage>129</fpage>–<lpage>140</lpage>.</mixed-citation></ref><ref id="B7"><mixed-citation xmlns:xlink="http://www.w3.org/1999/xlink" xlink:type="simple">
          <person-group><name name-style="western"><surname>Csabai</surname><given-names>Z</given-names></name><name name-style="western"><surname>Gidó</surname><given-names>Z</given-names></name><name name-style="western"><surname>Juhász</surname><given-names>P</given-names></name><name name-style="western"><surname>Kiss</surname><given-names>B</given-names></name><name name-style="western"><surname>Olajos</surname><given-names>P</given-names></name></person-group> (<year>1999</year>) <article-title>Adatok a Körös-Maros Nemzeti Park illetékességi területének vízibogár-faunájához (<tp:taxon-name><tp:taxon-name-part taxon-name-part-type="order">Coleoptera</tp:taxon-name-part></tp:taxon-name>: <tp:taxon-name><tp:taxon-name-part taxon-name-part-type="family">Haliplidae</tp:taxon-name-part></tp:taxon-name>, <tp:taxon-name><tp:taxon-name-part taxon-name-part-type="family">Dytiscidae</tp:taxon-name-part></tp:taxon-name>, <tp:taxon-name><tp:taxon-name-part taxon-name-part-type="family">Noteridae</tp:taxon-name-part></tp:taxon-name>, <tp:taxon-name><tp:taxon-name-part taxon-name-part-type="family">Gyrinidae</tp:taxon-name-part></tp:taxon-name>, <tp:taxon-name><tp:taxon-name-part taxon-name-part-type="family">Hydrochidae</tp:taxon-name-part></tp:taxon-name>, <tp:taxon-name><tp:taxon-name-part taxon-name-part-type="family">Helophoridae</tp:taxon-name-part></tp:taxon-name>, <tp:taxon-name><tp:taxon-name-part taxon-name-part-type="family">Hydrophilidae</tp:taxon-name-part></tp:taxon-name>). (Data to the water beetle fauna of Körös-Maros National Park (<tp:taxon-name><tp:taxon-name-part taxon-name-part-type="order">Coleoptera</tp:taxon-name-part></tp:taxon-name>: <tp:taxon-name><tp:taxon-name-part taxon-name-part-type="family">Haliplidae</tp:taxon-name-part></tp:taxon-name>, <tp:taxon-name><tp:taxon-name-part taxon-name-part-type="family">Dytiscidae</tp:taxon-name-part></tp:taxon-name>, <tp:taxon-name><tp:taxon-name-part taxon-name-part-type="family">Noteridae</tp:taxon-name-part></tp:taxon-name>, <tp:taxon-name><tp:taxon-name-part taxon-name-part-type="family">Gyrinidae</tp:taxon-name-part></tp:taxon-name>, <tp:taxon-name><tp:taxon-name-part taxon-name-part-type="family">Hydrochidae</tp:taxon-name-part></tp:taxon-name>, <tp:taxon-name><tp:taxon-name-part taxon-name-part-type="family">Helophoridae</tp:taxon-name-part></tp:taxon-name>, <tp:taxon-name><tp:taxon-name-part taxon-name-part-type="family">Hydrophilidae</tp:taxon-name-part></tp:taxon-name>)).</article-title> <source>Crisicum</source> <volume>2</volume>: <fpage>141</fpage>–<lpage>155</lpage>. [In Hungarian with English abstract]</mixed-citation></ref><ref id="B25"><mixed-citation xmlns:xlink="http://www.w3.org/1999/xlink" xlink:type="simple">
          <person-group><name name-style="western"><surname>Móra</surname><given-names>A</given-names></name><name name-style="western"><surname>Csabai</surname><given-names>Z</given-names></name><name name-style="western"><surname>Müller</surname><given-names>Z</given-names></name></person-group> (<year>2004</year>) <article-title>Contribution to the dragonfly, aquatic beetle and caddisfly fauna of the Jászság, Hungary (<tp:taxon-name><tp:taxon-name-part taxon-name-part-type="order">Odonata</tp:taxon-name-part></tp:taxon-name>, <tp:taxon-name><tp:taxon-name-part taxon-name-part-type="order">Coleoptera</tp:taxon-name-part></tp:taxon-name>: <tp:taxon-name><tp:taxon-name-part taxon-name-part-type="clade">Hydradephaga</tp:taxon-name-part></tp:taxon-name> and <tp:taxon-name><tp:taxon-name-part taxon-name-part-type="superfamily">Hydrophiloidea</tp:taxon-name-part></tp:taxon-name>, <tp:taxon-name><tp:taxon-name-part taxon-name-part-type="order">Trichoptera</tp:taxon-name-part></tp:taxon-name>).</article-title> <source>Folia Historico-naturalia Musei Matraensis</source> <volume>28</volume>: <fpage>149</fpage>–<lpage>156</lpage>.</mixed-citation></ref><ref id="B8"><mixed-citation xmlns:xlink="http://www.w3.org/1999/xlink" xlink:type="simple">
          <person-group><name name-style="western"><surname>Csabai</surname><given-names>Z</given-names></name><name name-style="western"><surname>Nosek</surname><given-names>JN</given-names></name></person-group> (<year>2006</year>) <article-title>Aquatic beetle fauna of Gemenc landscape protection area, south Hungary (<tp:taxon-name><tp:taxon-name-part taxon-name-part-type="order">Coleoptera</tp:taxon-name-part></tp:taxon-name>: <tp:taxon-name><tp:taxon-name-part taxon-name-part-type="clade">Hydradephaga</tp:taxon-name-part></tp:taxon-name>, <tp:taxon-name><tp:taxon-name-part taxon-name-part-type="superfamily">Hydrophiloidea</tp:taxon-name-part></tp:taxon-name>).</article-title> <source>Acta Biologica Debrecina, Supplementum Oecologica Hungarica</source> <volume>14</volume>: <fpage>67</fpage>–<lpage>76</lpage>.</mixed-citation></ref><ref id="B18"><mixed-citation xmlns:xlink="http://www.w3.org/1999/xlink" xlink:type="simple">
          <person-group><name name-style="western"><surname>Kálmán</surname><given-names>Z</given-names></name><name name-style="western"><surname>Soós</surname><given-names>N</given-names></name><name name-style="western"><surname>Kálmán</surname><given-names>A</given-names></name><name name-style="western"><surname>Csabai</surname><given-names>Z</given-names></name></person-group> (<year>2008</year>) <article-title>Contribution to the aquatic <tp:taxon-name><tp:taxon-name-part taxon-name-part-type="order">Coleoptera</tp:taxon-name-part></tp:taxon-name> and <tp:taxon-name><tp:taxon-name-part taxon-name-part-type="suborder">Heteroptera</tp:taxon-name-part></tp:taxon-name> fauna of the Upper-Tisza-Region (<tp:taxon-name><tp:taxon-name-part taxon-name-part-type="order">Coleoptera</tp:taxon-name-part></tp:taxon-name>: <tp:taxon-name><tp:taxon-name-part taxon-name-part-type="clade">Hydradephaga</tp:taxon-name-part></tp:taxon-name>, <tp:taxon-name><tp:taxon-name-part taxon-name-part-type="superfamily">Hydrophiloidea</tp:taxon-name-part></tp:taxon-name>; <tp:taxon-name><tp:taxon-name-part taxon-name-part-type="suborder">Heteroptera</tp:taxon-name-part></tp:taxon-name>: <tp:taxon-name><tp:taxon-name-part taxon-name-part-type="infraorder">Gerromorpha</tp:taxon-name-part></tp:taxon-name>, <tp:taxon-name><tp:taxon-name-part taxon-name-part-type="infraorder">Nepomorpha</tp:taxon-name-part></tp:taxon-name>).</article-title> <source>Acta Biologica Debrecina, Supplementum Oecologica Hungarica</source> <volume>18</volume>: <fpage>73</fpage>–<lpage>82</lpage>.</mixed-citation></ref><ref id="B24"><mixed-citation xmlns:xlink="http://www.w3.org/1999/xlink" xlink:type="simple">
          <person-group><name name-style="western"><surname>Molnár</surname><given-names>Á</given-names></name></person-group> (<year>2008</year>) <article-title>Vízibogár-faunisztikai adatok a Tápió-vidékről (<tp:taxon-name><tp:taxon-name-part taxon-name-part-type="order">Coleoptera</tp:taxon-name-part></tp:taxon-name>: <tp:taxon-name><tp:taxon-name-part taxon-name-part-type="clade">Hydradephaga</tp:taxon-name-part></tp:taxon-name>, <tp:taxon-name><tp:taxon-name-part taxon-name-part-type="superfamily">Hydrophiloidea</tp:taxon-name-part></tp:taxon-name>). (Aquatic beetle faunistical records from the Tápió-landscape (<tp:taxon-name><tp:taxon-name-part taxon-name-part-type="order">Coleoptera</tp:taxon-name-part></tp:taxon-name>: <tp:taxon-name><tp:taxon-name-part taxon-name-part-type="clade">Hydradephaga</tp:taxon-name-part></tp:taxon-name>, <tp:taxon-name><tp:taxon-name-part taxon-name-part-type="superfamily">Hydrophiloidea</tp:taxon-name-part></tp:taxon-name>)).</article-title> <source>Acta Biologica Debrecina, Supplementum Oecologica Hungarica</source> <volume>18</volume>: <fpage>109</fpage>–<lpage>113</lpage>. [In Hungarian with English abstract]</mixed-citation></ref><ref id="B21"><mixed-citation xmlns:xlink="http://www.w3.org/1999/xlink" xlink:type="simple">
          <person-group><name name-style="western"><surname>Lőkkös</surname><given-names>A</given-names></name></person-group> (<year>2010</year>) <article-title>The water beetles (<tp:taxon-name><tp:taxon-name-part taxon-name-part-type="order">Coleoptera</tp:taxon-name-part></tp:taxon-name>: <tp:taxon-name><tp:taxon-name-part taxon-name-part-type="clade">Hydradephaga</tp:taxon-name-part></tp:taxon-name>, <tp:taxon-name><tp:taxon-name-part taxon-name-part-type="superfamily">Hydrophiloidea</tp:taxon-name-part></tp:taxon-name>) of the Nagy-berek area, Lake Balaton, Hungary.</article-title> <source>Natura Somogyensis</source> <volume>17</volume>: <fpage>157</fpage>–<lpage>170</lpage>.</mixed-citation></ref><ref id="B36"><mixed-citation xmlns:xlink="http://www.w3.org/1999/xlink" xlink:type="simple">
          <person-group><name name-style="western"><surname>Sanfilippo</surname><given-names>N</given-names></name></person-group> (<year>1963</year>) <article-title>Descrizione di una nuova specie del genere <tp:taxon-name><tp:taxon-name-part taxon-name-part-type="genus">Hyphydrus</tp:taxon-name-part></tp:taxon-name> rinvenuta in Italia (<tp:taxon-name><tp:taxon-name-part taxon-name-part-type="order">Coleoptera</tp:taxon-name-part></tp:taxon-name> <tp:taxon-name><tp:taxon-name-part taxon-name-part-type="family">Dytiscidae</tp:taxon-name-part></tp:taxon-name>).</article-title> <source>Bolletino della Società Entomologica Italiana</source> <volume>93</volume>: <fpage>76</fpage>–<lpage>80</lpage>.</mixed-citation></ref><ref id="B3"><mixed-citation xmlns:xlink="http://www.w3.org/1999/xlink" xlink:type="simple">
          <person-group><name name-style="western"><surname>Angelini</surname><given-names>F</given-names></name></person-group> (<year>1972</year>) <article-title>Hydroadephaga inediti per Puglia e Lucania.</article-title> <source>Bolletino della Società Entomologica Italiana</source> <volume>104</volume>: <fpage>179</fpage>–<lpage>194</lpage>.</mixed-citation></ref><ref id="B34"><mixed-citation xmlns:xlink="http://www.w3.org/1999/xlink" xlink:type="simple">
          <person-group><name name-style="western"><surname>Rocchi</surname><given-names>S</given-names></name></person-group> (<year>1991</year>) <article-title>Idroadefagi del “Padule” di Fucecchio e delle altre principali zone palustri della Toscana (<tp:taxon-name><tp:taxon-name-part taxon-name-part-type="order">Coleoptera</tp:taxon-name-part></tp:taxon-name>: <tp:taxon-name><tp:taxon-name-part taxon-name-part-type="family">Haliplidae</tp:taxon-name-part></tp:taxon-name>, <tp:taxon-name><tp:taxon-name-part taxon-name-part-type="family">Hygrobiidae</tp:taxon-name-part></tp:taxon-name>, <tp:taxon-name><tp:taxon-name-part taxon-name-part-type="family">Gyrinidae</tp:taxon-name-part></tp:taxon-name>, <tp:taxon-name><tp:taxon-name-part taxon-name-part-type="family">Dytiscidae</tp:taxon-name-part></tp:taxon-name>).</article-title> <source>Redia</source> <volume>74</volume>: <fpage>51</fpage>–<lpage>75</lpage>.</mixed-citation></ref><ref id="B26"><mixed-citation xmlns:xlink="http://www.w3.org/1999/xlink" xlink:type="simple">
          <person-group><name name-style="western"><surname>Nardi</surname><given-names>G</given-names></name></person-group> (<year>1997</year>) <article-title><tp:taxon-name><tp:taxon-name-part taxon-name-part-type="order">Coleoptera</tp:taxon-name-part></tp:taxon-name> <tp:taxon-name><tp:taxon-name-part taxon-name-part-type="family">Haliplidae</tp:taxon-name-part></tp:taxon-name>, <tp:taxon-name><tp:taxon-name-part taxon-name-part-type="family">Hygrobiidae</tp:taxon-name-part></tp:taxon-name>, <tp:taxon-name><tp:taxon-name-part taxon-name-part-type="family">Gyrinidae</tp:taxon-name-part></tp:taxon-name>, <tp:taxon-name><tp:taxon-name-part taxon-name-part-type="family">Dytiscidae</tp:taxon-name-part></tp:taxon-name>, pp. 130-135.</article-title> In: <person-group><name name-style="western"><surname>Zapparoli</surname><given-names>M</given-names></name></person-group> (<role>Ed.</role>) <issue-title>Gli insetti di Roma. Comune di Roma, Dip.</issue-title> <source>X Area Risorsa Suolo e Tutela Ambiente, Quaderni dell’Ambiente</source> <volume>6</volume>: <fpage>1</fpage>–<lpage>360</lpage>.</mixed-citation></ref><ref id="B6"><mixed-citation xmlns:xlink="http://www.w3.org/1999/xlink" xlink:type="simple">
          <person-group><name name-style="western"><surname>Bordoni</surname><given-names>A</given-names></name><name name-style="western"><surname>Rocchi</surname><given-names>S</given-names></name><name name-style="western"><surname>Cuoco</surname><given-names>S</given-names></name></person-group> (<year>2006</year>) <article-title>Ricerche sulla coleotterofauna delle zone umide della Toscana. VI. Piana di Guasticce – Livorno (<tp:taxon-name><tp:taxon-name-part taxon-name-part-type="order">Coleoptera</tp:taxon-name-part></tp:taxon-name>).</article-title> <source>Quaderni della Stazione di Ecologia, Museo Civico di Storia Naturale Ferrara</source> <volume>16</volume>: <fpage>43</fpage>–<lpage>179</lpage>.</mixed-citation></ref><ref id="B37"><mixed-citation xmlns:xlink="http://www.w3.org/1999/xlink" xlink:type="simple">
          <person-group><name name-style="western"><surname>Scheers</surname><given-names>K</given-names></name></person-group> (<year>2016</year>) <article-title>An updated checklist of the water beetles of Montenegro (<tp:taxon-name><tp:taxon-name-part taxon-name-part-type="order">Coleoptera</tp:taxon-name-part></tp:taxon-name>, <tp:taxon-name><tp:taxon-name-part taxon-name-part-type="clade">Hydradephaga</tp:taxon-name-part></tp:taxon-name>).</article-title> <source>Spixiana</source> <volume>39</volume>: <fpage>205</fpage>–<lpage>212</lpage>.</mixed-citation></ref><ref id="B22"><mixed-citation xmlns:xlink="http://www.w3.org/1999/xlink" xlink:type="simple">
          <person-group><name name-style="western"><surname>Mesaroš</surname><given-names>G</given-names></name></person-group> (<year>2015</year>) <article-title>Nove vrste predatorskih akvatičnih tvrdokrilaca za faunu Srbije (<tp:taxon-name><tp:taxon-name-part taxon-name-part-type="order">Coleoptera</tp:taxon-name-part></tp:taxon-name>: <tp:taxon-name><tp:taxon-name-part taxon-name-part-type="suborder">Adephaga</tp:taxon-name-part></tp:taxon-name>)</article-title>. In: Jerinić-Prodanović D (<role>Ed.</role>) <source>Symposium of entomologists in Serbia 2015 with international participation, Kladovo 23.–27.IX.2015. Abstracts</source>. <publisher-name>Entomological Society of Serbia</publisher-name>, <publisher-loc>Beograd</publisher-loc>, viii + <size units="page">58 pp</size>. [In Serbian]</mixed-citation></ref><ref id="B14"><mixed-citation xmlns:xlink="http://www.w3.org/1999/xlink" xlink:type="simple">
          <person-group><name name-style="western"><surname>Guignot</surname><given-names>F</given-names></name></person-group> (<year>1957</year>) <article-title>Quarante-troisième note sur les hydrocanthares (Col.).</article-title> <source>Bulletin de la Société Entomologique de France</source> <volume>62</volume>: <fpage>91</fpage>–<lpage>94</lpage>.</mixed-citation></ref></ref-list></tp:taxon-treatment>
