# Supplementary material for: Species delimitation of the Hyphydrus ovatus complex in western Palaearctic with an update of species distributions (Coleoptera, Dytiscidae)
Source: Zookeys. 2017 Jun 6;(678):73–96. doi: 10.3897/zookeys.678.12886 (PMC5523363; doi:10.3897/zookeys.678.12886)
Supplement: XML Treatment for Hyphydrus ovatus [file zookeys.678.12886-treatment2.xml]

<!DOCTYPE tp:taxon-treatment
  PUBLIC "-//TaxonX//DTD Taxonomic Treatment Publishing DTD v0 20100105//EN" "tax-treatment-NSO.dtd">
<tp:taxon-treatment xmlns:tp="http://www.plazi.org/taxpub"><tp:treatment-meta><kwd-group><label>Taxon classification</label><kwd><named-content xmlns:xlink="http://www.w3.org/1999/xlink" content-type="kingdom">Animalia</named-content></kwd><kwd><named-content xmlns:xlink="http://www.w3.org/1999/xlink" content-type="order">Coleoptera</named-content></kwd><kwd><named-content xmlns:xlink="http://www.w3.org/1999/xlink" content-type="family">Dytiscidae</named-content></kwd></kwd-group><mixed-citation publication-type="journal"><person-group><name><surname>Bergsten</surname><given-names>Johannes</given-names></name><name><surname>Weingartner</surname><given-names>Elisabeth</given-names></name><name><surname>Hájek</surname><given-names>Jiří</given-names></name></person-group><article-title>Species delimitation of the <italic><tp:taxon-name><tp:taxon-name-part taxon-name-part-type="genus" reg="Hyphydrus">Hyphydrus</tp:taxon-name-part> <tp:taxon-name-part taxon-name-part-type="species" reg="ovatus">ovatus</tp:taxon-name-part></tp:taxon-name></italic> complex in western Palaearctic with an update of species distributions (<tp:taxon-name><tp:taxon-name-part taxon-name-part-type="order">Coleoptera</tp:taxon-name-part></tp:taxon-name>, <tp:taxon-name><tp:taxon-name-part taxon-name-part-type="family">Dytiscidae</tp:taxon-name-part></tp:taxon-name>)</article-title><source>Zookeys</source><day>6</day><month>6</month><year>2017</year><volume>2017</volume><issue>678</issue><fpage>73</fpage><lpage>96</lpage><pub-id pub-id-type="doi">10.3897/zookeys.678.12886</pub-id></mixed-citation></tp:treatment-meta><tp:nomenclature><tp:taxon-name>
              <tp:taxon-name-part taxon-name-part-type="genus" reg="Hyphydrus">Hyphydrus</tp:taxon-name-part>
              <tp:taxon-name-part taxon-name-part-type="species" reg="ovatus">ovatus</tp:taxon-name-part>
            </tp:taxon-name><tp:taxon-authority>(Linnaeus, 1760)</tp:taxon-authority><tp:nomenclature-citation-list><tp:nomenclature-citation><tp:taxon-name>
                  <tp:taxon-name-part taxon-name-part-type="genus" reg="Dytiscus">Dytiscus</tp:taxon-name-part> <tp:taxon-name-part taxon-name-part-type="species" reg="ovatus">ovatus</tp:taxon-name-part></tp:taxon-name><comment>Linnaeus, 1760: 547 (type locality: Svecia [Sweden]). For full list of synonymy, see Nilsson &amp; Hájek (2017a: 199).</comment></tp:nomenclature-citation></tp:nomenclature-citation-list></tp:nomenclature><tp:treatment-sec sec-type="material" id="SECID0EVBBI"><title>Material examined.</title><p>We have examined more than 600 specimens from the Czech Republic, Finland, France, Germany, Great Britain, Russia, Slovakia, Sweden, and Ukraine, deposited in <named-content xmlns:xlink="http://www.w3.org/1999/xlink" content-type="dwc:institutional_code" xlink:type="simple">NHRS</named-content> and <named-content xmlns:xlink="http://www.w3.org/1999/xlink" content-type="dwc:institutional_code" xlink:type="simple">NMPC</named-content>.</p></tp:treatment-sec><tp:treatment-sec sec-type="diagnosis" id="SECID0EFCBI"><title>Diagnosis.</title><p>Habitus as depicted in Figs <xref ref-type="fig" rid="F4">4b</xref>, <xref ref-type="fig" rid="F5">5b</xref>. Clypeus with anterior margin medially nearly straight (Fig. <xref ref-type="fig" rid="F6">6b</xref>). Reticulation of dorsal surface confined to head, more distinct and impressed anteriorly (Fig. <xref ref-type="fig" rid="F6">6b</xref>). Punctation of head fine, visible only in posterior half, punctures on clypeus imperceptible due to strong reticulation (Fig. <xref ref-type="fig" rid="F6">6b</xref>); punctures dense, distance between them smaller than their diameter (Fig. <xref ref-type="fig" rid="F6">6b</xref>). Punctation of pronotum double, coarse, distance between larger punctures smaller than their diameter. Punctation of elytra double, diameter of small puncture about half of diameter of large punctures; distance between large punctures, at least basally, smaller than their diameter. Epipleura smooth with fine punctures. Metatibia with outer margin nearly straight.</p><p>Male. Longer metatibial spur short, only slightly longer than metatarsomere I (Fig. <xref ref-type="fig" rid="F7">7b</xref>); spur nearly straight, broad with distinct serration (Fig. <xref ref-type="fig" rid="F7">7b</xref>). Male genitalia as in Fig. <xref ref-type="fig" rid="F8">8h–k</xref>, median lobe in ventral view parallel-sided in most of its length.</p><p>Female. Both shiny and matt forms are known for females of <italic><tp:taxon-name><tp:taxon-name-part taxon-name-part-type="genus" reg="Hyphydrus">H.</tp:taxon-name-part> <tp:taxon-name-part taxon-name-part-type="species" reg="ovatus">ovatus</tp:taxon-name-part></tp:taxon-name></italic>. Shiny form agreeing well with male; matt form with whole surface densely reticulated, meshes distinctly elongate on elytra. Large punctures well visible, small punctures indistinct among reticulation. Longer tibial spur similar to that of male. Female genitalia as in Fig. <xref ref-type="fig" rid="F8">8l–n</xref>.</p></tp:treatment-sec><tp:treatment-sec sec-type="habitat" id="SECID0ECEBI"><title>Habitat.</title><p>The species inhabits various types of standing and slowly flowing water bodies with at least some vegetation. The typical habitats represent (frequently eutrophic) ponds, densely vegetated pools, ditches, oxbows or open swamps.</p></tp:treatment-sec><tp:treatment-sec sec-type="distribution" id="SECID0EHEBI"><title>Distribution.</title><p>Widely distributed Palaearctic species. With the exception of the Iberian Peninsula, it occurs in most of territory of Europe and temperate Asia east to the Baikal Lake (east Siberia).</p><!--PageBreak--><!--PageBreak--></tp:treatment-sec><tp:treatment-sec><!--Section generated to contain objects referenced in tp:taxon-treatment.--><fig id="F4" position="float" orientation="portrait"><label>Figure 4.</label><caption><p>
                  <italic><tp:taxon-name><tp:taxon-name-part taxon-name-part-type="genus" reg="Hyphydrus">Hyphydrus</tp:taxon-name-part></tp:taxon-name></italic> male habitus. <bold>a</bold> <italic><tp:taxon-name><tp:taxon-name-part taxon-name-part-type="genus" reg="Hyphydrus">H.</tp:taxon-name-part> <tp:taxon-name-part taxon-name-part-type="species" reg="aubei">aubei</tp:taxon-name-part></tp:taxon-name></italic> (Corsica; 4.9 mm) <bold>b</bold> <italic><tp:taxon-name><tp:taxon-name-part taxon-name-part-type="genus" reg="Hyphydrus">H.</tp:taxon-name-part> <tp:taxon-name-part taxon-name-part-type="species" reg="ovatus">ovatus</tp:taxon-name-part></tp:taxon-name></italic> (Sweden; 5.0 mm) <bold>c</bold> <italic><tp:taxon-name><tp:taxon-name-part taxon-name-part-type="genus" reg="Hyphydrus">H.</tp:taxon-name-part> <tp:taxon-name-part taxon-name-part-type="species" reg="anatolicus">anatolicus</tp:taxon-name-part></tp:taxon-name></italic> (Slovakia, specimen post-extraction; 5.1 mm) <bold>d</bold> <italic><tp:taxon-name><tp:taxon-name-part taxon-name-part-type="genus" reg="Hyphydrus">H.</tp:taxon-name-part> <tp:taxon-name-part taxon-name-part-type="species" reg="sanctus">sanctus</tp:taxon-name-part></tp:taxon-name></italic> (Turkey; 5.2 mm).</p></caption><graphic xmlns:xlink="http://www.w3.org/1999/xlink" xlink:href="zookeys-678-073-g004.jpg" position="float" orientation="portrait" xlink:type="simple" id="oo_139182.jpg"/></fig><fig id="F5" position="float" orientation="portrait"><label>Figure 5.</label><caption><p>
                  <italic><tp:taxon-name><tp:taxon-name-part taxon-name-part-type="genus" reg="Hyphydrus">Hyphydrus</tp:taxon-name-part></tp:taxon-name></italic> female habitus. <bold>a</bold> <italic><tp:taxon-name><tp:taxon-name-part taxon-name-part-type="genus" reg="Hyphydrus">H.</tp:taxon-name-part> <tp:taxon-name-part taxon-name-part-type="species" reg="aubei">aubei</tp:taxon-name-part></tp:taxon-name></italic> (Croatia; 4.7 mm) <bold>b</bold> <italic><tp:taxon-name><tp:taxon-name-part taxon-name-part-type="genus" reg="Hyphydrus">H.</tp:taxon-name-part> <tp:taxon-name-part taxon-name-part-type="species" reg="ovatus">ovatus</tp:taxon-name-part></tp:taxon-name></italic> (Bohemia; 4.6 mm) <bold>c</bold> <italic><tp:taxon-name><tp:taxon-name-part taxon-name-part-type="genus" reg="Hyphydrus">H.</tp:taxon-name-part> <tp:taxon-name-part taxon-name-part-type="species" reg="anatolicus">anatolicus</tp:taxon-name-part></tp:taxon-name></italic> (Greece; 5.0 mm) <bold>d</bold> <italic><tp:taxon-name><tp:taxon-name-part taxon-name-part-type="genus" reg="Hyphydrus">H.</tp:taxon-name-part> <tp:taxon-name-part taxon-name-part-type="species" reg="sanctus">sanctus</tp:taxon-name-part></tp:taxon-name></italic> (Turkey; 4.9 mm).</p></caption><graphic xmlns:xlink="http://www.w3.org/1999/xlink" xlink:href="zookeys-678-073-g005.jpg" position="float" orientation="portrait" xlink:type="simple" id="oo_139183.jpg"/></fig><fig id="F6" position="float" orientation="portrait"><label>Figure 6.</label><caption><p>
                  <italic><tp:taxon-name><tp:taxon-name-part taxon-name-part-type="genus" reg="Hyphydrus">Hyphydrus</tp:taxon-name-part></tp:taxon-name></italic> head. <bold>a</bold> <italic><tp:taxon-name><tp:taxon-name-part taxon-name-part-type="genus" reg="Hyphydrus">H.</tp:taxon-name-part> <tp:taxon-name-part taxon-name-part-type="species" reg="anatolicus">anatolicus</tp:taxon-name-part></tp:taxon-name></italic> <bold>b</bold> <italic><tp:taxon-name><tp:taxon-name-part taxon-name-part-type="genus" reg="Hyphydrus">H.</tp:taxon-name-part> <tp:taxon-name-part taxon-name-part-type="species" reg="ovatus">ovatus</tp:taxon-name-part></tp:taxon-name></italic> <bold>c</bold> <italic><tp:taxon-name><tp:taxon-name-part taxon-name-part-type="genus" reg="Hyphydrus">H.</tp:taxon-name-part> <tp:taxon-name-part taxon-name-part-type="species" reg="sanctus">sanctus</tp:taxon-name-part></tp:taxon-name></italic>. Not in scale.</p></caption><graphic xmlns:xlink="http://www.w3.org/1999/xlink" xlink:href="zookeys-678-073-g006.jpg" position="float" orientation="portrait" xlink:type="simple" id="oo_139184.jpg"/></fig><fig id="F7" position="float" orientation="portrait"><label>Figure 7.</label><caption><p>
                  <italic><tp:taxon-name><tp:taxon-name-part taxon-name-part-type="genus" reg="Hyphydrus">Hyphydrus</tp:taxon-name-part></tp:taxon-name></italic> male metatibia, longer metatibial spur and metatarsomere I. <bold>a</bold> <italic><tp:taxon-name><tp:taxon-name-part taxon-name-part-type="genus" reg="Hyphydrus">H.</tp:taxon-name-part> <tp:taxon-name-part taxon-name-part-type="species" reg="anatolicus">anatolicus</tp:taxon-name-part></tp:taxon-name></italic> <bold>b</bold> <italic><tp:taxon-name><tp:taxon-name-part taxon-name-part-type="genus" reg="Hyphydrus">H.</tp:taxon-name-part> <tp:taxon-name-part taxon-name-part-type="species" reg="ovatus">ovatus</tp:taxon-name-part></tp:taxon-name></italic> <bold>c</bold> <italic><tp:taxon-name><tp:taxon-name-part taxon-name-part-type="genus" reg="Hyphydrus">H.</tp:taxon-name-part> <tp:taxon-name-part taxon-name-part-type="species" reg="sanctus">sanctus</tp:taxon-name-part></tp:taxon-name></italic>. Scale bar 0.5 mm.</p></caption><graphic xmlns:xlink="http://www.w3.org/1999/xlink" xlink:href="zookeys-678-073-g007.jpg" position="float" orientation="portrait" xlink:type="simple" id="oo_139185.jpg"/></fig><fig id="F8" position="float" orientation="portrait"><label>Figure 8.</label><caption><p>
                  <italic><tp:taxon-name><tp:taxon-name-part taxon-name-part-type="genus" reg="Hyphydrus">Hyphydrus</tp:taxon-name-part></tp:taxon-name></italic> male and female genitalia. <bold>a, h, o</bold> median lobe of aedeagus in ventral view <bold>b, i, p</bold> supplementary drawing of apex of median lobe <bold>c, j, q</bold> median lobe of aedeagus in lateral view <bold>d, k, r</bold> paramere <bold>e, l, s</bold> gonocoxa <bold>f, m, t</bold> gonocoxosternite <bold>g, n, u</bold> spermatheca<bold>. a–g</bold> <italic><tp:taxon-name><tp:taxon-name-part taxon-name-part-type="genus" reg="Hyphydrus">H.</tp:taxon-name-part> <tp:taxon-name-part taxon-name-part-type="species" reg="anatolicus">anatolicus</tp:taxon-name-part></tp:taxon-name></italic> <bold>h–n</bold> <italic><tp:taxon-name><tp:taxon-name-part taxon-name-part-type="genus" reg="Hyphydrus">H.</tp:taxon-name-part> <tp:taxon-name-part taxon-name-part-type="species" reg="ovatus">ovatus</tp:taxon-name-part></tp:taxon-name></italic> <bold>o–u</bold> <italic><tp:taxon-name><tp:taxon-name-part taxon-name-part-type="genus" reg="Hyphydrus">H.</tp:taxon-name-part> <tp:taxon-name-part taxon-name-part-type="species" reg="sanctus">sanctus</tp:taxon-name-part></tp:taxon-name></italic>. Scale bar 0.5 mm.</p></caption><graphic xmlns:xlink="http://www.w3.org/1999/xlink" xlink:href="zookeys-678-073-g008.jpg" position="float" orientation="portrait" xlink:type="simple" id="oo_139186.jpg"/></fig></tp:treatment-sec></tp:taxon-treatment>
