# Supplementary material for: Species delimitation of the Hyphydrus ovatus complex in western Palaearctic with an update of species distributions (Coleoptera, Dytiscidae)
Source: Zookeys. 2017 Jun 6;(678):73–96. doi: 10.3897/zookeys.678.12886 (PMC5523363; doi:10.3897/zookeys.678.12886)
Supplement: XML Treatment for Hyphydrus aubei [file zookeys.678.12886-treatment4.xml]

<!DOCTYPE tp:taxon-treatment
  PUBLIC "-//TaxonX//DTD Taxonomic Treatment Publishing DTD v0 20100105//EN" "tax-treatment-NSO.dtd">
<tp:taxon-treatment xmlns:tp="http://www.plazi.org/taxpub"><tp:treatment-meta><kwd-group><label>Taxon classification</label><kwd><named-content xmlns:xlink="http://www.w3.org/1999/xlink" content-type="kingdom">Animalia</named-content></kwd><kwd><named-content xmlns:xlink="http://www.w3.org/1999/xlink" content-type="order">Coleoptera</named-content></kwd><kwd><named-content xmlns:xlink="http://www.w3.org/1999/xlink" content-type="family">Dytiscidae</named-content></kwd></kwd-group><mixed-citation publication-type="journal"><person-group><name><surname>Bergsten</surname><given-names>Johannes</given-names></name><name><surname>Weingartner</surname><given-names>Elisabeth</given-names></name><name><surname>Hájek</surname><given-names>Jiří</given-names></name></person-group><article-title>Species delimitation of the <italic><tp:taxon-name><tp:taxon-name-part taxon-name-part-type="genus" reg="Hyphydrus">Hyphydrus</tp:taxon-name-part> <tp:taxon-name-part taxon-name-part-type="species" reg="ovatus">ovatus</tp:taxon-name-part></tp:taxon-name></italic> complex in western Palaearctic with an update of species distributions (<tp:taxon-name><tp:taxon-name-part taxon-name-part-type="order">Coleoptera</tp:taxon-name-part></tp:taxon-name>, <tp:taxon-name><tp:taxon-name-part taxon-name-part-type="family">Dytiscidae</tp:taxon-name-part></tp:taxon-name>)</article-title><source>Zookeys</source><day>6</day><month>6</month><year>2017</year><volume>2017</volume><issue>678</issue><fpage>73</fpage><lpage>96</lpage><pub-id pub-id-type="doi">10.3897/zookeys.678.12886</pub-id></mixed-citation></tp:treatment-meta><tp:nomenclature><tp:taxon-name>
              <tp:taxon-name-part taxon-name-part-type="genus" reg="Hyphydrus">Hyphydrus</tp:taxon-name-part>
              <tp:taxon-name-part taxon-name-part-type="species" reg="aubei">aubei</tp:taxon-name-part>
            </tp:taxon-name><tp:taxon-authority>Ganglbauer, 1891</tp:taxon-authority></tp:nomenclature><tp:treatment-sec sec-type="notes" id="SECID0ENMBI"><title>Note.</title><p>
              <italic><tp:taxon-name><tp:taxon-name-part taxon-name-part-type="genus" reg="Hyphydrus">Hyphydrus</tp:taxon-name-part> <tp:taxon-name-part taxon-name-part-type="species" reg="aubei">aubei</tp:taxon-name-part></tp:taxon-name></italic> is the fourth European species in the <italic><tp:taxon-name><tp:taxon-name-part taxon-name-part-type="genus" reg="Hyphydrus">Hyphydrus</tp:taxon-name-part> <tp:taxon-name-part taxon-name-part-type="species" reg="ovatus">ovatus</tp:taxon-name-part></tp:taxon-name></italic> species group sensu <xref ref-type="bibr" rid="B5">Biström (1982)</xref>. It does not belong to the <italic><tp:taxon-name><tp:taxon-name-part taxon-name-part-type="genus" reg="Hyphydrus">Hyphydrus</tp:taxon-name-part> <tp:taxon-name-part taxon-name-part-type="species" reg="ovatus">ovatus</tp:taxon-name-part></tp:taxon-name></italic> complex as here defined and it is easily separated from the preceding three species based on colouration (Figures <xref ref-type="fig" rid="F4">4</xref>–<xref ref-type="fig" rid="F5">5</xref>).</p><!--PageBreak--></tp:treatment-sec><tp:treatment-sec sec-type="material" id="SECID0EBOBI"><title>Material examined.</title><p>
              <bold>Turkey</bold>: 1♂, 2♀♀, Muğla vil. [=province], Köyçeğiz, 27.v.1991, S. Schödl leg. (<named-content xmlns:xlink="http://www.w3.org/1999/xlink" content-type="dwc:institutional_code" xlink:type="simple">NHMW</named-content>, <named-content xmlns:xlink="http://www.w3.org/1999/xlink" content-type="dwc:institutional_code" xlink:type="simple">NMPC</named-content>).</p></tp:treatment-sec><tp:treatment-sec sec-type="distribution" id="SECID0ETOBI"><title>Distribution.</title><p>Predominantly a Mediterranean species. First record from Turkey.</p><!--PageBreak--></tp:treatment-sec><tp:treatment-sec><!--Section generated to contain objects referenced in tp:taxon-treatment.--><fig id="F4" position="float" orientation="portrait"><label>Figure 4.</label><caption><p>
                  <italic><tp:taxon-name><tp:taxon-name-part taxon-name-part-type="genus" reg="Hyphydrus">Hyphydrus</tp:taxon-name-part></tp:taxon-name></italic> male habitus. <bold>a</bold> <italic><tp:taxon-name><tp:taxon-name-part taxon-name-part-type="genus" reg="Hyphydrus">H.</tp:taxon-name-part> <tp:taxon-name-part taxon-name-part-type="species" reg="aubei">aubei</tp:taxon-name-part></tp:taxon-name></italic> (Corsica; 4.9 mm) <bold>b</bold> <italic><tp:taxon-name><tp:taxon-name-part taxon-name-part-type="genus" reg="Hyphydrus">H.</tp:taxon-name-part> <tp:taxon-name-part taxon-name-part-type="species" reg="ovatus">ovatus</tp:taxon-name-part></tp:taxon-name></italic> (Sweden; 5.0 mm) <bold>c</bold> <italic><tp:taxon-name><tp:taxon-name-part taxon-name-part-type="genus" reg="Hyphydrus">H.</tp:taxon-name-part> <tp:taxon-name-part taxon-name-part-type="species" reg="anatolicus">anatolicus</tp:taxon-name-part></tp:taxon-name></italic> (Slovakia, specimen post-extraction; 5.1 mm) <bold>d</bold> <italic><tp:taxon-name><tp:taxon-name-part taxon-name-part-type="genus" reg="Hyphydrus">H.</tp:taxon-name-part> <tp:taxon-name-part taxon-name-part-type="species" reg="sanctus">sanctus</tp:taxon-name-part></tp:taxon-name></italic> (Turkey; 5.2 mm).</p></caption><graphic xmlns:xlink="http://www.w3.org/1999/xlink" xlink:href="zookeys-678-073-g004.jpg" position="float" orientation="portrait" xlink:type="simple" id="oo_139182.jpg"/></fig><fig id="F5" position="float" orientation="portrait"><label>Figure 5.</label><caption><p>
                  <italic><tp:taxon-name><tp:taxon-name-part taxon-name-part-type="genus" reg="Hyphydrus">Hyphydrus</tp:taxon-name-part></tp:taxon-name></italic> female habitus. <bold>a</bold> <italic><tp:taxon-name><tp:taxon-name-part taxon-name-part-type="genus" reg="Hyphydrus">H.</tp:taxon-name-part> <tp:taxon-name-part taxon-name-part-type="species" reg="aubei">aubei</tp:taxon-name-part></tp:taxon-name></italic> (Croatia; 4.7 mm) <bold>b</bold> <italic><tp:taxon-name><tp:taxon-name-part taxon-name-part-type="genus" reg="Hyphydrus">H.</tp:taxon-name-part> <tp:taxon-name-part taxon-name-part-type="species" reg="ovatus">ovatus</tp:taxon-name-part></tp:taxon-name></italic> (Bohemia; 4.6 mm) <bold>c</bold> <italic><tp:taxon-name><tp:taxon-name-part taxon-name-part-type="genus" reg="Hyphydrus">H.</tp:taxon-name-part> <tp:taxon-name-part taxon-name-part-type="species" reg="anatolicus">anatolicus</tp:taxon-name-part></tp:taxon-name></italic> (Greece; 5.0 mm) <bold>d</bold> <italic><tp:taxon-name><tp:taxon-name-part taxon-name-part-type="genus" reg="Hyphydrus">H.</tp:taxon-name-part> <tp:taxon-name-part taxon-name-part-type="species" reg="sanctus">sanctus</tp:taxon-name-part></tp:taxon-name></italic> (Turkey; 4.9 mm).</p></caption><graphic xmlns:xlink="http://www.w3.org/1999/xlink" xlink:href="zookeys-678-073-g005.jpg" position="float" orientation="portrait" xlink:type="simple" id="oo_139183.jpg"/></fig></tp:treatment-sec><ref-list><ref id="B5"><mixed-citation xmlns:xlink="http://www.w3.org/1999/xlink" xlink:type="simple">
          <person-group><name name-style="western"><surname>Biström</surname><given-names>O</given-names></name></person-group> (<year>1982</year>) <article-title>A revision of the genus <tp:taxon-name><tp:taxon-name-part taxon-name-part-type="genus">Hyphydrus</tp:taxon-name-part></tp:taxon-name> Illiger (<tp:taxon-name><tp:taxon-name-part taxon-name-part-type="order">Coleoptera</tp:taxon-name-part></tp:taxon-name>, <tp:taxon-name><tp:taxon-name-part taxon-name-part-type="family">Dytiscidae</tp:taxon-name-part></tp:taxon-name>).</article-title> <source>Acta Zoologica Fennica</source> <volume>165</volume>: <fpage>1</fpage>–<lpage>121</lpage>.</mixed-citation></ref></ref-list></tp:taxon-treatment>
